# Supplementary material for: Addressing Trauma and Building Resilience in Children and Families: Standardized Patient Cases for Pediatric Residents
Source: MedEdPORTAL. 2021 Nov 8;17:11193. doi: 10.15766/mep_2374-8265.11193 (PMC8592119; doi:10.15766/mep_2374-8265.11193)
Supplement: Supplementary file 1 — Case 1.docxCase 2.docxCase 3.docxResource Packet.docxOrientation Slides.pptxWays to Ask About Trauma.mp4NCTSN Encounter Learner Handout.docxDe-escalation Strategies.mp4Scenario 1 Evaluation Checklist.docxScenario 2 Evaluation Checklist.docxScenario 3 Evaluation Checklist.docxDebrief Instructions.docxPresurvey.docxPostsurvey.docxEncounter-Specific Survey.docx [file mep_2374-8265.11193-s001.zip]

Archive with 15 entries (15 files):
- _Educational_Summary_Report_11193.pdf
- A. Case 1.docx
- B. Case 2.docx
- C. Case 3.docx
- D. Resource Packet.docx
- E. Orientation Slides.pptx
- F. Ways to Ask About Trauma.mp4
- G. NCTSN Encounter Learner Handout.docx
- H. De-escalation Strategies.mp4
- I. Scenario 1 Evaluation Checklist.docx
- J. Scenario 2 Evaluation Checklist.docx
- K. Scenario 3 Evaluation Checklist.docx
- L. Debrief Instructions.docx
- M. Presurvey.docx
- N. Postsurvey.docx
